# Supplementary material for: Identifying Breast Cancer-Related Genes Based on a Novel Computational Framework Involving KEGG Pathways and PPI Network Modularity
Source: Front Genet. 2021 Aug 16;12:596794. doi: 10.3389/fgene.2021.596794 (PMC8415302; doi:10.3389/fgene.2021.596794)
Supplement: Supplementary file 2 [file Table_1.XLSX]

## Sheet: Table S1
Thyroid cancer	Lung cancer	Breast cancer	Bladder cancer	Cervical cancer	Colorectal cancer	Esophageal cancer	Esophageal cancer (squamous cell)	Ovarian cancer	Pancreatic cancer	Prostate cancer	Upper aerodigestive tract cancers
genes_44	genes_82	genes_193	genes_33	genes_9	genes_96	genes_37	genes_31	genes_55	genes_116	genes_354	genes_6
DIRC3	FRY	ACRV1	CLK3	HLA-DPB2	VTI1A	ACAD10	CHEK2	FABP12	ABO	ADNP	ADH1B
FOXE1	BRCA2	CCDC15	CYP1A2	EXOC1	FSTL5	CSNK1A1	HEATR3	FABP4	ADAMTS13	CDKN2B-AS1	ADH7
NRG1	CHEK2	CHEK1	CLPTML	GSDMB	NAF1	RPL6	PTPN2	FABP5	ADAT1	GOLPH3L	ADH
MBIP	TP63	FEZ1	TERT	HLA-DQA1	B9D2	C12ORF51	SMG6	IMPA1	BCAR1	HTR3B	FAM175A
NKX2-1	TERT	HEPACAM	LSP1	HLA-DRB1	TGFB1	PDE4D	ST6GAL1	PMP2	CFDP1	TTC9	HEL308
C9ORF156	HTERT	HEPN1	TERC	MICA	PITX1	PLCE1	XBP1	SLC10A5	CHST5	RP1-228P16.4	ALDH2
C9ORF97	VTI1A	HYLS1	ACTRT3	HLA	FADS1	RUNX1	HAP1	SNX16	CHST6	2021-03-08
HEMGN	HLACLASSII	MGC39545	LRRC34	FGFR3	FADS2	ANP32A	ASCC1	ZFAND1	CTRB1	MYO6
NCBP1	DCBLD1	PATE1	MYNN	ACH	FEN1	UNC5CL	p50	CHMP4C	CTRB2	NEDD9
TMOD1	ROS1	PATE2	FGFR3		MYRF	ADH1B	CTHRC1	ACACA	FA2H	NOL10
XPA	MTMR3	PATE3	TACC3		NXN	ADH6	MSR1	ARHGAP23	GABARAPL2	PEX14
KRT18P13	MIPEP	PATE4	TMEM129		SMAD7	BRAP	SCARA1	C17ORF78	KARS	PHLPP2
HABP2	BAT3	PKNOX2	CCNE1		HAO1	ALDH2	SRA	DDX52	LDHD	SLC41A1
PHBP	CHRNA3	ROBO4	APOBEC3A		TCF7L2	ASCC1	DLEC1	DUSP14	TERF21P	TBX1
HGFAL	CLPTM1L	SLC37A2	CBX6		AS1	p50	DLC1	GPR179	TMEM170A	TNS3
FSAP	MSH5	STT3A	TP63		ZMIZ1	CTHRC1	TGFBR2	MRPL45	TMEM231	TRIM31
NMTC5	CHRNA5	TMEM218	NAT2		DUSP10	MSR1	HNPCC6	SOCS7	WDR59	XAGE3
TITF1	CHRNB4	BC042876	PSCA		CCND2	SCARA1	AAT3	SYNRG	ZFP1	HLA-DRB6
NKX2A	LOC123688	KCNH7	SLC14A1		PLEKHG6	SRA	MFS2	TADA2A	ZNFR1	COX18
TTF1	PSMA4	FGFR2	MYC		TNFRSF1A	DLEC1	LDS2	TBC1D3	CLPTM1L	BCYRN1
NMTC1	BPTF	CCND1	GSTM1		CD9	DLC1	DCC	TBC1D3F	COPG2	NLGN3
FKHL15	BTNL2	MAP3K1	JAG1		LAMA5	TGFBR2	MRMV1	HNF1B	KLF14	SIX1
TITF2	APOM	SLC4A7	SLBP		GREM1	HNPCC6	RNF6	C10ORF113	LINC-PINT	SLC7A
TTF2	TRNAA-UGC	TOX3	BC042052		SCG5	AAT3	2021-12-01	C10ORF114	LOC646329	TMPRSS2
NMTC4	EGFR	ESR1	ACH		ATF1	MFS2	LZTS1	DNAJC1	MIR29A	SOX9
NDUFA13	NISBD2	PRC1	KRAS		DIP2B	LDS2	F37	NEBL	MIR29B1	CALM2P1
GRIM19	BRAF	ZC3H11A	KRAS2		EIF3H	DCC	FEZ1	SKIDA1	MKLN1	MYC
RET	NS7	ARRDC3	RASK2		ABCC2	MRMV1	WWOX	MLLT10	TSGA13	POU5F1B
MEN2A	ERBB2	LOC643714	NS		MRP2	RNF6	FOR	MYC	ATP5EP2	SRRM1P1
HSCR1	NGL	MERIT40	CFC2		SLC25A28	2021-12-01	SCAR12	BRIP1	CDX2	KLK3
NTRK1	NEU	FTO	RALD		NKX2-3	LZTS1	EIEE28	HOXD1	FLT3	MSMB
TRKA	HER2	KIAA1752	RB1		GATA3	F37		HOXD3	GSX1	AFP
MTC	PRKN	PTPN7	HRAS		MYC	FEZ1		THEM75	PAN3	ANKRD17
MINPP1	PARK2	UBE2T			NABP1	WWOX		BNC2	PAN3-AS1	LOC72804
HIPER1	PDJ	LGR6			CATSPER3	FOR		CNTLN	PDX1	LOC728040
NRAS	LPRS2	LRRN2			MIR4461ANDH2AFY	SCAR12		LOC648570	PDX1-AS1	RASSF6
ALPS4	DLEC1	MDM4			PCBD2	EIEE28		PRKN	URAD	AFM
NS6	DLC1	PIK3C2B			PLCB1			PARK2	BRD9	ALB
CMNS	RASSF1	PEX14			C12ORF5			PDJ	LOC100506688	CEP57L1
NCMS	PPP2R1B	TERT			FGF23			LPRS2	LOC728613	FOXO3
SRGAP1	KRAS	PTHLH			FGF6			AKT1	LPCAT1	LACE1
KIAA1304	KRAS2	ADAM29			PARP11			CWS6	MIR4277	LINC0022
NMTC2	RASK2	AP4B1			RAD51AP1			CTNNB1	MIR4457	LINC00222
HRAS	NS	BCL2L15			POLD3			MRD19	MIR4635	SESN1
	CFC2	DCLRE1B			SHROOM2			PIK3CA	NKD2	ARMC2
	RALD	HIPK1			CDKN1A			CLOVE	SDHAP3	EBF2
	MAP3K8	PTPN22			SLC22A3			MCAP	SLC12A7	STK25
	COT	NOBOX			MYNN			MCM	SLC6A18	ATG4B
	EST	ARHGEF5			CDH1			MCMTC	SLC6A19	BOK
	TPL2	N4BP2L1			RHPN2			CWS5	SLC6A3	BOK-AS1
	SLC22A1L	N4BP2L2			BMP4			CDH1	TERT	DTYMK
	BWSCR1A	BRCA2			DQ515897			UVO	TRIP13	FARP2
	IMPT1	CCDC88C			HSG57825			LCAM	ZDHHC11	HDLBP
	IRF1	CDYL2			POU5FIP1			ECAD	AP1B1	2021-09-02
	MAR	CHST9			ORFDQ515897			OPCML	C22ORF31	THAP4
	PIK3CA	DIRC3			MUTYH				CCDC117	ANO7
	CLOVE	EBF1			MYH				CHEK2	ERO1L
	MCAP	ELL			CTNNB1				EMID1	FERMT2
	MCM	ISYNA1			MRD19				EWSR1	GNPNAT1
	MCMTC	SSBP4			MSH2				GAS2L1	GPR137C
	CWS5	CHEK2			COCA1				HSCB	PSMC6
	CASP8	EMID1			FCC1				KREMEN1	STYX
	MCH5	EWSR1			HNPCC1				MIR3653	DDHD1
	ALPS2B	RHBDD3			MLH1				RASL10A	TXNDC16
	CYP2A6	MIR1972-2			COCA2				RHBDD3	CYS1
	CYP2A3	EGOT			HNPCC2				SNORD125	GRHL1
	CYP2A	ITPR1			PMS2				TTC28	KLF11
	P450C2A	KCNN4			PMSL2				XBP1	MIR4261
	ERCC6	LYPD5			HNPCC4				ZNRF3	RRM2
	CKN2	ZNF283			MSH6				ZNRF3-AS1	TAF1B
	COFS1	C19ORF61			GTBP				KLF12	C2ORF48
	CSB	LSP1			HNPCC5				KLF5	EFNA4
	ARMD5	MKL1			TGFBR2				NR5A2	MIR4258
	UVSS1	DNAJC1			HNPCC6				BACH1	ADAR
	FASLG	MLLT10			AAT3				DAB2	CKS1B
	TNFSF6	SLC25A21			MFS2				FAM19A5	DCST1
	APT1LG1	PAX9			LDS2				PRLHR	DCST2
	FASL	PDE4D			MLH3				TFF1	EFNA1
	ALPS1B	RAD51L1			HNPCC7				STK11	EFNA3
	RB1	COX11			EPCAM				PJS	FLAD1
	LNCR2	TCF7L2			ACSTD1				LKB1	KCNN3
	PAOD2	TET2			TROP1				TP53	LENEP
		TGFBR2			M4S1				P53	LOC10050
		ZMIZ1			MIC18				LFS1	LOC100505666
		ZNF365			DIAR5				BCC7	PBXIP1
		DLX1			HNPCC8				MADH4	PMVK
		DLX2			GALNT12				DPC4	PYGO2
		METAP1D			CRCS1				SMAD4	SHC1
		FOXQ1			POLD1				JIP	SLC50A1
		HNF4G			CRCS10				MYHRS	ZBTB7B
		MYC			MDPL				KRAS	ADAM15
		MIR1208			POLE1				KRAS2	DPM3
		NRIP1			CRCS12				RASK2	LRRN2
		CFL1			FILS				NS	MDM4
		MUS81			MADH7				CFC2	PIK3C2B
		OVOL1			CRCS3				RALD	PPP1R15B
		SNX32							BRCA2	LOC127841
		DKFZP761E198							FANCD1	PLEKHA6
		RANBP9							BROVCA2	TMEM123
		RAB3C							GLM3	MMP10
		CDCA7							PNCA2	MMP20
		NTN4							CDKN2A	MMP27
		EIF2S2							MTS1	MMP7
		ASIP							P16	BIRC2
		RALY							MLM	BIRC3
		ERBB4							CMM2	MMP8
		TAB2							PALLD	YAP1
		ACTL7A							KIAA0992	CYP21A1P
		KLF4							PNCA1	HCG23
		RAD23B							PALB2	LOC100507547
		ABHD8							FANCN	PPT2-EGFL8
		ANKLE1							PNCA3	TNXA
		C19ORF62							BRCA1	AGPAT1
		CDKN2A							PSCP	ATF6B
		CDKN2B							BROVCA1	BTNL2
		FGF19							PNCA4	C2
		FGF3								C4A
		FGF4								C4B
		MYEOV								C6ORF10
		ORAOV1								CFB
		C6ORF97								CYP21A2
		RNF146								DOM3Z
		ECHDC1								FKBPL
		TNRC9								HLA-DQA1
		PPM1D								HLA-DQB1
		WIP1								HLA-DRB1
		TP53								HLA-DRB5
		P53								LOC10029
		LFS1								LOC100293534
		BCC7								MIR1236
		BRIP1								NOTCH4
		BACH1								RNF5
		FANCJ								RNF5P1
		AKT1								SKIV2L
		CWS6								STK19
		KRAS								TNXB
		KRAS2								AGER
		RASK2								GPSM3
		NS								HLA-DRA
		CFC2								PBX2
		RALD								PRRT1
		PIK3CA								RDBP
		CLOVE								RAD51B
		MCAP								ZFP36L1
		MCM								ACTN1
		MCMTC								FBXO5
		CWS5								MTRF1L
		RB1CC1								RGS17
		CC1								LOC100288814
		KIAA0203								SHROOM2
		SLC22A1L								TBL1X
		BWSCR1A								WWC3
		IMPT1								GPR143
		TSG101								WDR52
		NQO2								BOC
		NMOR2								KIAA2018
		RAD54L								MIR4446
		HR54								NAA50
		HRAD54								SIDT1
		CDH1								SPICE1
		UVO								WDR52-AS
		LCAM								WDR52-AS1
		ECAD								ATP6V1A
		FANCD1								CNNM2
		BROVCA2								MIR146B
		GLM3								AS3MT
		PNCA2								C10ORF32
		CASP8								C10ORF32-AS3MT
		MCH5								C10ORF95
		ALPS2B								CUEDC2
		ATM								CYP17A1
		ATA								FBXL15
		AT1								LOC100505761
		BARD1								PSD
		RAD53								SFXN2
		CHK2								SUFU
		CDS1								TMEM180
		LFS2								ACTR1A
		HMMR								ARL3
		PALB2								TRIM8
		FANCN								WBP1L
		PNCA3								FAM57A
		PHB								GEMIN4
		RAD51A								GLOD4
		RECA								NXN
		MRMV2								RNMTL1
		XRCC3								VPS53
		CMM6								DBIL5P
		ESR								LIME1
		ESTRR								MIR941-2
		PRLR								PTK6
		MFAB								UCKL1-AS1
		HPRL								ARFRP1
										C20ORF195
										DNAJC5
										EEF1A2
										GMEB2
										LOC100505815
										MIR1914
										MIR647
										MIR941-1
										MIR941-3
										MIR941-4
										PPDPF
										PRIC285
										PRPF6
										RTEL1
										RTEL1-TN
										RTEL1-TNFRSF6B
										SAMD10
										SRMS
										TPD52L2
										ZNF512B
										ABHD16B
										SLC2A4RG
										STMN3
										ZBTB46
										ZGPAT
										ABI3
										B4GALNT2
										FLJ40194
										GNGT2
										IGF2BP1
										NGFR
										PHB
										PHOSPHO1
										PRAC
										SPOP
										ZNF652
										HOXB13
										LOC255480
										TBX5
										FAM44B
										LOC285593
										STC2
										BOD1
										CABLES2
										MIR133A2
										C20ORF15
										C20ORF151
										C20ORF166
										C20ORF166-AS1
										GATA5
										GTPBP5
										HRH3
										MIR1-1
										MIR4758
										OSBPL2
										RPS21
										ADRM1
										LAMA5
										ABCB5
										RPL23P8
										SP8
										ATP9B
										SALL3
										ATP5SL
										CEACAM21
										LILRA3
										KLF4
										RAD23B
										CCHCR1
										FGF10
										TERT
										ZBTB38
										AR
										GGCX
										RNF181
										VAMP5
										VAMP8
										CLDN11
										SKIL
										PRPH
										MLPH
										EIF4B
										KRT8
										TENC1
										SLC22A1
										HNF1B
										GPRC6A
										RFX6
										NKX3.1
										ITGA6
										PDLIM5
										THADA
										IGF2
										IGF2AS
										TH
										INS
										TET2
										EHBP1
										LOC340602
										NUDT10
										NUDT11
										LMTK2
										SLC22A3
										TCF2
										RNASEL
										RNS4
										PRCA1
										HPC1
										BRCA2
										FANCD1
										BROVCA2
										GLM3
										PNCA2
										MSR1
										SCARA1
										SRA
										KLF6
										COPEB
										BCD1
										ZF9
										MAD1L1
										TXBP181
										HPCQTL19
										CHEK2
										RAD53
										CHK2
										CDS1
										LFS2
										HPC5
										HIP1
										PTEN
										MMAC1
										GLM2
										CWS1
										HPC3
										HPC4
										ZFHX3
										ATBF1
										CD82
										SAR2
										KAI1
										ST6
										HPC6
										PCAP
										DHTR
										TFM
										SBMA
										KD
										SMAX1
										HYSP1
										CDH1
										UVO
										LCAM
										ECAD
										MXI1
										KIAA0903
										HPC12
										HPC13
										ELAC2
										HPC2
										COXPD17
