# Supplementary material for: Identifying Breast Cancer-Related Genes Based on a Novel Computational Framework Involving KEGG Pathways and PPI Network Modularity
Source: Front Genet. 2021 Aug 16;12:596794. doi: 10.3389/fgene.2021.596794 (PMC8415302; doi:10.3389/fgene.2021.596794)
Supplement: Supplementary file 3 [file Table_2.XLSX]

## Sheet: Table S2
Disease Name	Disease Name	Overlapping Genes Number	Gene Symbol
Prostate cancer	Ovarian cancer	6	ECAD HNF1B LCAM UVO CDH1 MYC
Lung cancer	Prostate cancer	4	BTNL2 BRCA2 CHEK2 TERT
Lung cancer	Pancreatic cancer	10	CLPTM1L BRCA2 KRAS CHEK2 TERT NS CFC2 KRAS2 RASK2 RALD
Lung cancer	Ovarian cancer	10	PDJ CLOVE CWS5 PRKN LPRS2 PIK3CA MCM PARK2 MCMTC MCAP
Esophageal cancer	Upper aerodigestive tract cancers	2	ADH1B ALDH2
Esophageal cancer (squamous cell)	Pancreatic cancer	2	CHEK2 XBP1
Esophageal cancer (squamous cell)	Esophageal cancer	24	RNF6 TGFBR2 LZTS1 EIEE28 FEZ1 DEC1 AAT3 F37 SCARA1 DCC ASCC1 FOR HNPCC6 MFS2 DLEC1 SRA DLC1 LDS2 MSR1 WWOX p50 MRMV1 SCAR12 CTHRC1
Colorectal cancer	Prostate cancer	6	NXN SHROOM2 CDH1 MYC LAMA5 SLC22A3
Colorectal cancer	Ovarian cancer	4	CDH1 MYC MRD19 CTNNB1
Colorectal cancer	Lung cancer	1	VTI1A
Cervical cancer	Prostate cancer	2	HLA-DRB1 HLA-DQA1
Breast cancer	Thyroid cancer	1	DIRC3
Breast cancer	Prostate cancer	24	BRCA2 LRRN2 PIK3C2B PNCA2 LCAM RAD23B PEX14 LFS2 CDH1 CDS1 TET2 CHK2 BROVCA2 CHEK2 TERT KLF4 ECAD FANCD1 UVO PHB MYC GLM3 RAD53 MDM4
Breast cancer	Pancreatic cancer	25	FANCN BACH1 TP53 EWSR1 EMID1 BCC7 FANCD1 BRCA2 PNCA2 LFS1 PALB2 RHBDD3 PNCA3 KRAS2 RALD CDKN2A BROVCA2 KRAS CHEK2 TERT NS GLM3 P53 CFC2 RASK2
Breast cancer	Ovarian cancer	16	CDH1 ECAD CLOVE CWS6 MYC MCM MCAP AKT1 LCAM CWS5 UVO BRIP1 MLLT10 PIK3CA MCMTC DNAJC1
Breast cancer	Lung cancer	21	IMPT1 CLOVE SLC22A1L MCH5 BRCA2 MCM CASP8 MCAP KRAS CHEK2 NS TERT BWSCR1A CWS5 ALPS2B CFC2 PIK3CA KRAS2 MCMTC RASK2 RALD
Breast cancer	Esophageal cancer	3	PDE4D TGFBR2 FEZ1
Breast cancer	Colorectal cancer	5	TGFBR2 TCF7L2 ZMIZ1 CDH1 MYC
Breast cancer	Thyroid cancer	1	DIRC3
Bladder cancer	Lung cancer	9	KRAS TERT NS RB1 TP63 CFC2 KRAS2 RASK2 RALD
Bladder cancer	Colorectal cancer	2	MYNN MYC
Bladder cancer	Cervical cancer	2	FGFR3 ACH
Bladder cancer	Breast cancer	9	MYC LSP1 KRAS NS TERT CFC2 KRAS2 RASK2 RALD
